# Supplementary material for: A Culturomics-Based Bacterial Synthetic Community for Improving Resilience towards Arsenic and Heavy Metals in the Nutraceutical Plant Mesembryanthemum crystallinum
Source: Int J Mol Sci. 2023 Apr 10;24(8):7003. doi: 10.3390/ijms24087003 (PMC10138511; doi:10.3390/ijms24087003)
Supplement: Supplementary file 1 [file ijms-24-07003-s001.zip]

Archive with 2 entries (2 files):
- ijms-2336220-supplementary file S1.pdf
- ijms-2336220-supplementary table S1 and S2.pdf
